# Supplementary material for: M-Sec promotes the production of infectious HIV-1 virus through the exocyst complex in macrophages
Source: PLoS Pathog. 2026 Jun 1;22(6):e1013717. doi: 10.1371/journal.ppat.1013717 (PMC13235924; doi:10.1371/journal.ppat.1013717)
Supplement: S1 Raw images — (ZIP) [file ppat.1013717.s025.zip]

Archive with 2 entries (2 files):
- S1_raw-images.pdf
- __MACOSX/._S1_raw-images.pdf
